# Supplementary material for: ﻿A new species of Amorphophallus (Araceae) from northeastern Thailand
Source: PhytoKeys. 2023 Jul 13;229:131–8. doi: 10.3897/phytokeys.229.106466 (PMC10359917; doi:10.3897/phytokeys.229.106466)
Supplement: XML Treatment for Amorphophallus sakonnakhonensis [file phytokeys.229.106466-treatment1.xml]

<!DOCTYPE tp:taxon-treatment
  PUBLIC "-//TaxonX//DTD Taxonomic Treatment Publishing DTD v0 20100105//EN" "tax-treatment-NSO.dtd">
<tp:taxon-treatment xmlns:tp="http://www.plazi.org/taxpub"><tp:treatment-meta><kwd-group><label>Taxon classification</label><kwd>
              <named-content content-type="kingdom">Plantae</named-content>
            </kwd><kwd>
              <named-content content-type="order">Alismatales</named-content>
            </kwd><kwd>
              <named-content content-type="family">Araceae</named-content>
            </kwd></kwd-group><mixed-citation publication-type="journal"><person-group><name><surname>Promprom</surname><given-names>Wilawan</given-names></name><name><surname>Chatan</surname><given-names>Wannachai</given-names></name><name><surname>Pasorn</surname><given-names>Pattana</given-names></name><name><surname>Prasertsri</surname><given-names>Narueset</given-names></name><name><surname>Angkahad</surname><given-names>Thinnakon</given-names></name></person-group><article-title>﻿A new species of <italic><tp:taxon-name><tp:taxon-name-part taxon-name-part-type="genus" reg="Amorphophallus">Amorphophallus</tp:taxon-name-part></tp:taxon-name></italic> (<tp:taxon-name><tp:taxon-name-part taxon-name-part-type="family">Araceae</tp:taxon-name-part></tp:taxon-name>) from northeastern Thailand</article-title><source>PhytoKeys</source><day>13</day><month>07</month><year>2023</year><volume>229</volume><fpage>131</fpage><lpage>138</lpage><pub-id pub-id-type="doi">10.3897/phytokeys.229.106466</pub-id></mixed-citation></tp:treatment-meta><tp:nomenclature><label>﻿</label><tp:taxon-name>
            <object-id xmlns:xlink="http://www.w3.org/1999/xlink" content-type="arpha" xlink:type="simple">6D858CB7-05B8-5EBE-AC22-2B5315111D0A</object-id>
            <tp:taxon-name-part taxon-name-part-type="genus" reg="Amorphophallus">Amorphophallus</tp:taxon-name-part>
            <tp:taxon-name-part taxon-name-part-type="species" reg="sakonnakhonensis">sakonnakhonensis</tp:taxon-name-part>
            <object-id xmlns:xlink="http://www.w3.org/1999/xlink" content-type="ipni" xlink:type="simple">urn:lsid:ipni.org:names:77323169-1</object-id>
          </tp:taxon-name><tp:taxon-authority>Chatan &amp; Promprom</tp:taxon-authority><tp:taxon-status xmlns:xlink="http://www.w3.org/1999/xlink" xlink:type="simple">sp. nov.</tp:taxon-status><xref ref-type="fig" rid="F1">Figs 1</xref><xref ref-type="fig" rid="F2">, 2</xref><xref ref-type="fig" rid="F3">, 3</xref><xref ref-type="fig" rid="F4">, 4</xref></tp:nomenclature><tp:treatment-sec sec-type="material" id="SECID0ERFAC"><title>Type.</title><p>Thailand. Sakon Nakhon Province: Khok Sri Suphan District, northeastern Thailand, 300–320 m elev., <named-content xmlns:xlink="http://www.w3.org/1999/xlink" content-type="dwc:verbatimCoordinates" xlink:type="simple"><named-content content-type="geo-json" specific-use="{&#34;type&#34;:&#34;Point&#34;,&#34;coordinates&#34;:[104.263028,16.995972]}" id="NCID0E1FAC" xlink:type="simple">16°59'45.5"N, 104°15'46.9"E</named-content></named-content>, 24 April 2021, <italic>W. Chatan 2897</italic> (holotype: BKF!; isotype: BK!); Khok Sri Suphan District, northeastern Thailand, <italic>W. Chatan 3073</italic> (paratype: BKF!), <named-content xmlns:xlink="http://www.w3.org/1999/xlink" content-type="dwc:verbatimCoordinates" xlink:type="simple"><named-content content-type="geo-json" specific-use="{&#34;type&#34;:&#34;Point&#34;,&#34;coordinates&#34;:[104.263611,16.995972]}" id="NCID0EGGAC" xlink:type="simple">16°59'45.5"N, 104°15'49"E</named-content></named-content>, 29 June 2022.</p><fig id="F1" position="float" orientation="portrait"><object-id xmlns:xlink="http://www.w3.org/1999/xlink" content-type="doi" xlink:type="simple">10.3897/phytokeys.229.106466.figure1</object-id><object-id xmlns:xlink="http://www.w3.org/1999/xlink" content-type="arpha" xlink:type="simple">C3620DF0-3B72-5136-8687-0F1D2E7EBE11</object-id><label>Figure 1.</label><caption><p><italic><tp:taxon-name><tp:taxon-name-part taxon-name-part-type="genus" reg="Amorphophallus">Amorphophallus</tp:taxon-name-part><tp:taxon-name-part taxon-name-part-type="species" reg="sakonnakhonensis">sakonnakhonensis</tp:taxon-name-part></tp:taxon-name></italic> Chatan &amp; Promprom. <bold>A</bold> habitat and habit <bold>B</bold> habit.</p></caption><graphic xmlns:xlink="http://www.w3.org/1999/xlink" xlink:href="phytokeys-229-131_article-106466__-g001.jpg" position="float" orientation="portrait" xlink:type="simple" id="oo_877236.jpg"><uri content-type="original_file" xlink:type="simple">https://binary.pensoft.net/fig/877236</uri></graphic></fig></tp:treatment-sec><tp:treatment-sec sec-type="diagnosis" id="SECID0EHHAC"><title>Diagnosis.</title><p><italic><tp:taxon-name><tp:taxon-name-part taxon-name-part-type="genus" reg="Amorphophallus">Amorphophallus</tp:taxon-name-part><tp:taxon-name-part taxon-name-part-type="species" reg="sakonnakhonensis">sakonnakhonensis</tp:taxon-name-part></tp:taxon-name></italic> is most similar to <italic><tp:taxon-name><tp:taxon-name-part taxon-name-part-type="genus" reg="Amorphophallus">A.</tp:taxon-name-part><tp:taxon-name-part taxon-name-part-type="species" reg="harmandii">harmandii</tp:taxon-name-part></tp:taxon-name></italic> Engl. &amp; Gehrm. and <italic><tp:taxon-name><tp:taxon-name-part taxon-name-part-type="genus" reg="Amorphophallus">A.</tp:taxon-name-part><tp:taxon-name-part taxon-name-part-type="species" reg="linearis">linearis</tp:taxon-name-part></tp:taxon-name></italic> Gagnep. The essential differences with <italic><tp:taxon-name><tp:taxon-name-part taxon-name-part-type="genus" reg="Amorphophallus">A.</tp:taxon-name-part><tp:taxon-name-part taxon-name-part-type="species" reg="harmandii">harmandii</tp:taxon-name-part></tp:taxon-name></italic> are shorter style (ca. 1 mm <italic>vs.</italic> 2–3 mm long); disc-like, slightly smooth surface, concave centre, ca. 0.2 × 0.1 mm stigma <italic>vs.</italic> depressed, shallowly bilobed, ca 0.6 × 1.5 mm; slightly cylindrical, narrower upper part staminate flower zone <italic>vs.</italic> fusiform-conical or lageniform with distinctly dilated basal haft; slightly cylindrical to elongate-fusiform, erect or slightly erect, creamy white appendix <italic>vs.</italic> very narrowly conical, near myosuroid or fusiform conical or slightly sigmoidally curved forward in the lower half, white or greenish yellow.</p><fig id="F2" position="float" orientation="portrait"><object-id xmlns:xlink="http://www.w3.org/1999/xlink" content-type="doi" xlink:type="simple">10.3897/phytokeys.229.106466.figure2</object-id><object-id xmlns:xlink="http://www.w3.org/1999/xlink" content-type="arpha" xlink:type="simple">ED5BB546-02E9-56EF-9C07-0142918BF67F</object-id><label>Figure 2.</label><caption><p><italic><tp:taxon-name><tp:taxon-name-part taxon-name-part-type="genus" reg="Amorphophallus">Amorphophallus</tp:taxon-name-part><tp:taxon-name-part taxon-name-part-type="species" reg="sakonnakhonensis">sakonnakhonensis</tp:taxon-name-part></tp:taxon-name></italic> Chatan &amp; Promprom. <bold>A</bold> whole plant <bold>B, C</bold> tuber and inflorescence from the same plant <bold>D</bold> spadix <bold>E</bold> infructescence and fruits <bold>F</bold> seeds.</p></caption><graphic xmlns:xlink="http://www.w3.org/1999/xlink" xlink:href="phytokeys-229-131_article-106466__-g002.jpg" position="float" orientation="portrait" xlink:type="simple" id="oo_877237.jpg"><uri content-type="original_file" xlink:type="simple">https://binary.pensoft.net/fig/877237</uri></graphic></fig><p>The essential differences with <italic><tp:taxon-name><tp:taxon-name-part taxon-name-part-type="genus" reg="Amorphophallus">A.</tp:taxon-name-part><tp:taxon-name-part taxon-name-part-type="species" reg="linearis">linearis</tp:taxon-name-part></tp:taxon-name></italic> are disc-like, slightly smooth surface, concave centre, ca. 0.2 × 0.1 mm stigma <italic>vs.</italic> capitate, globose, 1.0–1.3 × 0.9–1.5 mm; elliptic or obovate leaflet <italic>vs.</italic> linear less often lanceolate; 1–3 cm long, creamy white appendix vs. 18–50 cm long, creamy white or green.</p><fig id="F3" position="float" orientation="portrait"><object-id xmlns:xlink="http://www.w3.org/1999/xlink" content-type="doi" xlink:type="simple">10.3897/phytokeys.229.106466.figure3</object-id><object-id xmlns:xlink="http://www.w3.org/1999/xlink" content-type="arpha" xlink:type="simple">FD6883EE-181C-5E40-AD60-6144B1AA764C</object-id><label>Figure 3.</label><caption><p><italic><tp:taxon-name><tp:taxon-name-part taxon-name-part-type="genus" reg="Amorphophallus">Amorphophallus</tp:taxon-name-part><tp:taxon-name-part taxon-name-part-type="species" reg="sakonnakhonensis">sakonnakhonensis</tp:taxon-name-part></tp:taxon-name></italic> Chatan &amp; Promprom. <bold>A</bold> whole plant <bold>B, C</bold> tuber and inflorescence from the same plant <bold>D</bold> seeds <bold>E</bold> spadix <bold>F</bold> staminate flowers <bold>G</bold> pistillate flowers <bold>H</bold> infructescence and fruits <bold>I</bold> fruit.</p></caption><graphic xmlns:xlink="http://www.w3.org/1999/xlink" xlink:href="phytokeys-229-131_article-106466__-g003.jpg" position="float" orientation="portrait" xlink:type="simple" id="oo_877238.jpg"><uri content-type="original_file" xlink:type="simple">https://binary.pensoft.net/fig/877238</uri></graphic></fig></tp:treatment-sec><tp:treatment-sec sec-type="description" id="SECID0E3LAC"><title>Description.</title><p>Perennial herb, narrowly elongated, not branching, 5–10 cm long and 0.4–1.0 cm diam., skin light yellowish to yellowish brown with few or many fibrous lateral roots. Both flowering and leafing plants of small stature, up to 12 cm high. Leaves solitary. Petiole 2.5–2.8 × 0.2–0.3 cm, smooth, white near base and greenish-purple or dark dull red to dark red or rust-coloured at upper part; leaf blade up to 10 cm diam., rachis narrowly winged throughout; leaflet elliptic or obovate, ca. 0.5–3.0 × 0.3–0.5 cm, adaxial side green, abaxial side pale green, apex acuminate. Inflorescence solitary, developed before leaf; peduncle 3.0–5.5 cm long, 2.0–2.5 mm diam., white near base and greenish to greenish-purple at upper part; spathe broadly ovate, both sides dull greenish yellow or creamy white excepting for the deep purple red or bluish purple at base adaxially, 2.0–2.2 × 1.5–1.8– cm, erect, embracing and close to spadix and upper part moving slightly away from spadix during anthesis, smooth on both surfaces, except for lower part verrucate adaxially; spadix subequal or longer than spathe, 2–3 cm long; pistillate and staminate flower zones contiguous, but flowers are slightly distant from each other at connection zone. Pistillate flower zone cylindrical, ca. 1.0 × 0.5 cm, axis green, most flowers slightly distant from each other; ovary depressed, shallow bilobed, ca. 1 × 1 mm, light green; style short, thick, ca. 1 mm long; stigma ca. 0.2 × 0.1 mm, creamy or yellowish, disc-like, surface slightly smooth, centre concave. Staminate flower zone slightly cylindrical, 1.5–2.0 × 0.6–0.8 cm, upper part narrower; staminate flowers fused to a synandrium consisting of 3–5 stamens, creamy or yellowish; filaments united into a short column, ca. 1.0 × 0.8–1.2 mm, whitish or creamy. Appendix slightly cylindrical to elongate-fusiform, 1–3 × 0.8–1.0 cm, erect or slightly erect, creamy white; apex obtuse to slightly acute; surface smooth. Berry green when young and mature, conical to broadly pyriform, shallowly bilobed, ca. 0.5 × 0.5 cm, upper part elongated, odourless, surface verrucate. Seed ellipsoid or ovoid, 2.5–3.5 × 1.0–1.3 mm, apex conical.</p></tp:treatment-sec><tp:treatment-sec sec-type="Flowering and fruiting" id="SECID0EBMAC"><title>Flowering and fruiting.</title><p>Flowering in May–June and fruiting in June–August.</p></tp:treatment-sec><tp:treatment-sec sec-type="distribution" id="SECID0EGMAC"><title>Distribution.</title><p>The new species is endemic to Thailand and is known from only the type locality, Khok Sri Suphan District, Sakon Nakhon Province, northeastern Thailand (Fig. <xref ref-type="fig" rid="F4">4</xref>).</p><fig id="F4" position="float" orientation="portrait"><object-id xmlns:xlink="http://www.w3.org/1999/xlink" content-type="doi" xlink:type="simple">10.3897/phytokeys.229.106466.figure4</object-id><object-id xmlns:xlink="http://www.w3.org/1999/xlink" content-type="arpha" xlink:type="simple">B121D46A-ED89-5E8D-952F-164587D8DAC0</object-id><label>Figure 4.</label><caption><p>Distribution of <italic><tp:taxon-name><tp:taxon-name-part taxon-name-part-type="genus" reg="Amorphophallus">Amorphophallus</tp:taxon-name-part><tp:taxon-name-part taxon-name-part-type="species" reg="sakonnakhonensis">sakonnakhonensis</tp:taxon-name-part></tp:taxon-name></italic> Chatan &amp; Promprom (green circle).</p></caption><graphic xmlns:xlink="http://www.w3.org/1999/xlink" xlink:href="phytokeys-229-131_article-106466__-g004.jpg" position="float" orientation="portrait" xlink:type="simple" id="oo_877239.jpg"><uri content-type="original_file" xlink:type="simple">https://binary.pensoft.net/fig/877239</uri></graphic></fig></tp:treatment-sec><tp:treatment-sec sec-type="Ethymology" id="SECID0EINAC"><title>Ethymology.</title><p>Specific epithet of <italic><tp:taxon-name><tp:taxon-name-part taxon-name-part-type="genus" reg="Amorphophallus">A.</tp:taxon-name-part><tp:taxon-name-part taxon-name-part-type="species" reg="sakonnakhonensis">sakonnakhonensis</tp:taxon-name-part></tp:taxon-name></italic> refers to the type locality, Sakon Nakhon Province, northeastern Thailand.</p></tp:treatment-sec><tp:treatment-sec sec-type="Vernacular name" id="SECID0EZNAC"><title>Vernacular name.</title><p>The Vernacular name of the new species is Buk Noi.</p></tp:treatment-sec><tp:treatment-sec sec-type="Preliminary conservation status" id="SECID0E5NAC"><title>Preliminary conservation status.</title><p>According to the fieldwork, one population of <italic><tp:taxon-name><tp:taxon-name-part taxon-name-part-type="genus" reg="Amorphophallus">Amorphophallus</tp:taxon-name-part><tp:taxon-name-part taxon-name-part-type="species" reg="sakonnakhonensis">sakonnakhonensis</tp:taxon-name-part></tp:taxon-name></italic> was found at the type locality in Khok Sri Suphan District, Sakon Nakhon Province, northeastern Thailand. However, further explorations are needed for a proper conservation assessment because more information on its distribution and population status is required. Therefore, the species has been preliminarily assigned to Data Deficient (DD) category according to The Guidelines for Using The IUCN Red List Categories and Criteria (IUCN, 2022).</p></tp:treatment-sec><tp:treatment-sec sec-type="discussion" id="SECID0EPOAC"><title>Discussion.</title><p><italic><tp:taxon-name><tp:taxon-name-part taxon-name-part-type="genus" reg="Amorphophallus">Amorphophallus</tp:taxon-name-part><tp:taxon-name-part taxon-name-part-type="species" reg="sakonnakhonensis">sakonnakhonensis</tp:taxon-name-part></tp:taxon-name></italic> Chatan &amp; Promprom is similar to <italic><tp:taxon-name><tp:taxon-name-part taxon-name-part-type="genus" reg="Amorphophallus">A.</tp:taxon-name-part><tp:taxon-name-part taxon-name-part-type="species" reg="harmandii">harmandii</tp:taxon-name-part></tp:taxon-name></italic> Engl. &amp; Gehrm. (<xref ref-type="bibr" rid="B3">Engler 1911</xref>) and <italic><tp:taxon-name><tp:taxon-name-part taxon-name-part-type="genus" reg="Amorphophallus">A.</tp:taxon-name-part><tp:taxon-name-part taxon-name-part-type="species" reg="linearis">linearis</tp:taxon-name-part></tp:taxon-name></italic> Gagnep. (<xref ref-type="bibr" rid="B4">Gagnepain 1941</xref>), the plants from Thailand and Indochina (<xref ref-type="bibr" rid="B6">Hetterscheid 2012</xref>). The new species would be placed in subgenus. <tp:taxon-name><tp:taxon-name-part taxon-name-part-type="genus" reg="Amorphophallus"/><tp:taxon-name-part taxon-name-part-type="subgenus" reg="Metandrium">Metandrium</tp:taxon-name-part></tp:taxon-name> (<xref ref-type="bibr" rid="B1">Claudel et al. 2017</xref>), based on the hypothesis on the phylogenetic affinity of the species, which clearly lies with the <italic><tp:taxon-name><tp:taxon-name-part taxon-name-part-type="genus" reg="Amorphophallus">A.</tp:taxon-name-part><tp:taxon-name-part taxon-name-part-type="species" reg="harmandii">harmandii</tp:taxon-name-part></tp:taxon-name></italic> alliance, close to that species, particularly seen by the near-unique fruits (green, warty). Similarities to <italic><tp:taxon-name><tp:taxon-name-part taxon-name-part-type="genus" reg="Amorphophallus">A.</tp:taxon-name-part><tp:taxon-name-part taxon-name-part-type="species" reg="harmandii">harmandii</tp:taxon-name-part></tp:taxon-name></italic> and <italic><tp:taxon-name><tp:taxon-name-part taxon-name-part-type="genus" reg="Amorphophallus">A.</tp:taxon-name-part><tp:taxon-name-part taxon-name-part-type="species" reg="linearis">linearis</tp:taxon-name-part></tp:taxon-name></italic> consist of the narrowly elongated tuber, spadix longer than spathe, and contiguous nature of the staminate and pistillate flower zones. The different morphological characters are described below. The main differences of the new species from <italic><tp:taxon-name><tp:taxon-name-part taxon-name-part-type="genus" reg="Amorphophallus">A.</tp:taxon-name-part><tp:taxon-name-part taxon-name-part-type="species" reg="harmandii">harmandii</tp:taxon-name-part></tp:taxon-name></italic> are that it has shorter style; disc-like, slightly smooth surface, concave centre stigma; slightly cylindrical staminate flower zone; slightly cylindrical to elongate-fusiform, erect or slightly erect, creamy white appendix. The new species is also different from <italic><tp:taxon-name><tp:taxon-name-part taxon-name-part-type="genus" reg="Amorphophallus">A.</tp:taxon-name-part><tp:taxon-name-part taxon-name-part-type="species" reg="linearis">linearis</tp:taxon-name-part></tp:taxon-name></italic> by its disc-like, slightly smooth surface, concave centre stigma; elliptic or obovate leaflet; 1–3 cm long, creamy white appendix. In addition, the size of these organs of the new species are smaller or slightly smaller, including tuber, petiole, leaf blade, peduncle, spathe, spadix, staminate flower zone and appendix. More details of morphological differences amongst <italic><tp:taxon-name><tp:taxon-name-part taxon-name-part-type="genus" reg="Amorphophallus">A.</tp:taxon-name-part><tp:taxon-name-part taxon-name-part-type="species" reg="sakonnakhonensis">sakonnakhonensis</tp:taxon-name-part></tp:taxon-name></italic>, <tp:taxon-name><tp:taxon-name-part taxon-name-part-type="genus" reg="Amorphophallus">A.</tp:taxon-name-part><tp:taxon-name-part taxon-name-part-type="species" reg="harmandii">harmandii</tp:taxon-name-part></tp:taxon-name> Engl. &amp; Gehrm. and <italic><tp:taxon-name><tp:taxon-name-part taxon-name-part-type="genus" reg="Amorphophallus">A.</tp:taxon-name-part><tp:taxon-name-part taxon-name-part-type="species" reg="linearis">linearis</tp:taxon-name-part></tp:taxon-name></italic> Gagnep. are presented in Table <xref ref-type="table" rid="T1">1</xref>.</p><table-wrap id="T1" position="float" orientation="portrait"><label>Table 1.</label><caption><p>Morphological differences amongst <italic><tp:taxon-name><tp:taxon-name-part taxon-name-part-type="genus" reg="Amorphophallus">Amorphophallus</tp:taxon-name-part><tp:taxon-name-part taxon-name-part-type="species" reg="sakonnakhonensis">sakonnakhonensis</tp:taxon-name-part></tp:taxon-name></italic>, <italic><tp:taxon-name><tp:taxon-name-part taxon-name-part-type="genus" reg="Amorphophallus">A.</tp:taxon-name-part><tp:taxon-name-part taxon-name-part-type="species" reg="harmandii">harmandii</tp:taxon-name-part></tp:taxon-name></italic> Engl. &amp; Gehrm. and <italic><tp:taxon-name><tp:taxon-name-part taxon-name-part-type="genus" reg="Amorphophallus">A.</tp:taxon-name-part><tp:taxon-name-part taxon-name-part-type="species" reg="linearis">linearis</tp:taxon-name-part></tp:taxon-name></italic> Gagnep.</p></caption><table id="TID0E1MAE" rules="all"><tbody><tr><th rowspan="1" colspan="1">Characters</th><th rowspan="1" colspan="1"><italic><tp:taxon-name><tp:taxon-name-part taxon-name-part-type="genus" reg="Amorphophallus">Amorphophallus</tp:taxon-name-part><tp:taxon-name-part taxon-name-part-type="species" reg="sakonnakhonensis">sakonnakhonensis</tp:taxon-name-part></tp:taxon-name></italic> Chatan &amp; Promprom</th><th rowspan="1" colspan="1"><italic><tp:taxon-name><tp:taxon-name-part taxon-name-part-type="genus" reg="Amorphophallus">A.</tp:taxon-name-part><tp:taxon-name-part taxon-name-part-type="species" reg="harmandii">harmandii</tp:taxon-name-part></tp:taxon-name></italic> Engl. &amp; Gehrm.</th><th rowspan="1" colspan="1"><italic><tp:taxon-name><tp:taxon-name-part taxon-name-part-type="genus" reg="Amorphophallus">A.</tp:taxon-name-part><tp:taxon-name-part taxon-name-part-type="species" reg="linearis">linearis</tp:taxon-name-part></tp:taxon-name></italic> Gagnep.</th></tr><tr><td rowspan="1" colspan="1">Tuber</td><td rowspan="1" colspan="1">5–10 cm long and 0.4–1.0 cm diam., not branching</td><td rowspan="1" colspan="1">ca 40 cm long and 2 cm diam., not or occasionally branching</td><td rowspan="1" colspan="1">10–45 cm long and 1–2 cm diam., not or occasionally branching</td></tr><tr><td rowspan="1" colspan="1">Petiole</td><td rowspan="1" colspan="1">2.5–2.8 × 0.2–0.3 cm</td><td rowspan="1" colspan="1">20–80 cm by 4–10 mm</td><td rowspan="1" colspan="1">25–85 by 0.5–1.5 cm</td></tr><tr><td rowspan="1" colspan="1">Leaf blade</td><td rowspan="1" colspan="1">up to 10 cm diam.</td><td rowspan="1" colspan="1">36–74 cm diam.</td><td rowspan="1" colspan="1">30–80 cm diam.</td></tr><tr><td rowspan="1" colspan="1">Leaflet</td><td rowspan="1" colspan="1">elliptic or obovate, ca 0.5–3.0 × 0.3–0.5 cm</td><td rowspan="1" colspan="1">elliptic, elliptic-lanceolate or lanceolate, 2–20 × 1–7 cm</td><td rowspan="1" colspan="1">linear, less often lanceolate, 3–17 × 0.2–1.0 cm</td></tr><tr><td rowspan="1" colspan="1">Peduncle</td><td rowspan="1" colspan="1">3.0–5.5 cm long, 2.0–2.5 mm diam.</td><td rowspan="1" colspan="1">peduncle 6–18 cm long, 3–4 mm diam.</td><td rowspan="1" colspan="1">19–55 cm long, 0.3–1 cm diam.</td></tr><tr><td rowspan="1" colspan="1">Spathe</td><td rowspan="1" colspan="1">broadly ovate, 2.0–2.2 × 1.5–1.8 cm, smooth on both surfaces, except for the base verrucate adaxially</td><td rowspan="1" colspan="1">ovate to orbicular, 5–13 × 5–10.5 cm, base densely verrucate, verrucae small adaxially</td><td rowspan="1" colspan="1">elongate-triangular or lanceolate, 7–16 × 3.5–6 cm, base within densely clothed with irregular, laterally compressed, ridge-like, sometimes flaky, often confluent, warts, often with short or long hair-like branches</td></tr><tr><td rowspan="1" colspan="1">Spadix</td><td rowspan="1" colspan="1">2–3 cm long</td><td rowspan="1" colspan="1">8–15 cm long</td><td rowspan="1" colspan="1">12–57 cm long</td></tr><tr><td rowspan="1" colspan="1">Female flowers</td><td rowspan="1" colspan="1">slightly distant from each other; style ca. 1 mm long; disc-like, slightly smooth surface, concave centre, ca. 0.2 × 0.1 mm stigma</td><td rowspan="1" colspan="1">closed to each other; style 2–3 mm long; depressed, shallowly bilobed, ca 0.6 × 1.5 mm stigma</td><td rowspan="1" colspan="1">closed to each other; style 1–2 mm long; capitate globose, 1.0–1.3 × 0.9–1.5 mm stigma</td></tr><tr><td rowspan="1" colspan="1">Staminate flower zone size</td><td rowspan="1" colspan="1">1.5–2.0 × 0.6–0.8 cm; slightly cylindrical, narrower upper part</td><td rowspan="1" colspan="1">3–6 × 1–1.7 cm; fusiform-conical or lageniform with distinctly dilated basal haft</td><td rowspan="1" colspan="1">2.5–8 × 0.4–2 cm; conical or slightly lageniform</td></tr><tr><td rowspan="1" colspan="1">Appendix</td><td rowspan="1" colspan="1">slightly cylindrical to elongate-fusiform;<break/> 1–3 × 0.8–1.0 cm,<break/> erect or slightly erect;<break/> creamy white, never green</td><td rowspan="1" colspan="1">very narrowly conical, near myosuroid or fusiform conical or slightly sigmoidally curved forward in the lower half; 5–18 cm × 5–16 mm; creamy white or greenish yellow</td><td rowspan="1" colspan="1">myosuroid, base slightly narrowed, 18–50 × 0.5–1.6 cm, at first erect, nodding after anthesis; creamy white or green;</td></tr></tbody></table></table-wrap></tp:treatment-sec><ref-list><ref id="B3"><mixed-citation xmlns:xlink="http://www.w3.org/1999/xlink" xlink:type="simple"><person-group><name name-style="western"><surname>Engler</surname><given-names>A</given-names></name></person-group> (<year>1911</year>) <tp:taxon-name><tp:taxon-name-part taxon-name-part-type="family">Araceae</tp:taxon-name-part></tp:taxon-name>-<tp:taxon-name><tp:taxon-name-part taxon-name-part-type="subfamily">Lasioideae</tp:taxon-name-part></tp:taxon-name>. Das Pflanzenreich 48 (IV. 23C). Wilhelm Engelmann, Leipzig, Germany, 1–130.</mixed-citation></ref><ref id="B4"><mixed-citation xmlns:xlink="http://www.w3.org/1999/xlink" xlink:type="simple"><person-group><name name-style="western"><surname>Gagnepain</surname><given-names>F</given-names></name></person-group> (<year>1941</year>) <article-title>Aracées nouvelles Indochinoises.</article-title> In: <person-group><name name-style="western"><surname>Humbert</surname><given-names>H</given-names></name></person-group> (<role>Ed.</role>) <issue-title>Notulae Systematicae (Paris) (Vol.</issue-title><source>9 (3)). Laboratoire de phanérogamie (Muséum national d’histoire naturelle), Paris, France</source>, <fpage>116</fpage>–<lpage>140</lpage>.</mixed-citation></ref><ref id="B6"><mixed-citation xmlns:xlink="http://www.w3.org/1999/xlink" xlink:type="simple"><person-group><name name-style="western"><surname>Hetterscheid</surname><given-names>WLA</given-names></name></person-group> (<year>2012</year>) <article-title><italic><tp:taxon-name><tp:taxon-name-part taxon-name-part-type="genus">Amorphophallus</tp:taxon-name-part></tp:taxon-name></italic> (<tp:taxon-name><tp:taxon-name-part taxon-name-part-type="family">Araceae</tp:taxon-name-part></tp:taxon-name>).</article-title> In: <person-group><name name-style="western"><surname>Santisuk</surname><given-names>T</given-names></name><name name-style="western"><surname>Larsen</surname><given-names>K</given-names></name></person-group> (<role>Eds</role>) <issue-title>Flora of Thailand (Vol.</issue-title><source>11, Part 2). Prachachon, Bangkok, Thailand</source>, <fpage>130</fpage>–<lpage>186</lpage>.</mixed-citation></ref><ref id="B1"><mixed-citation xmlns:xlink="http://www.w3.org/1999/xlink" xlink:type="simple"><person-group><name name-style="western"><surname>Claudel</surname><given-names>C</given-names></name><name name-style="western"><surname>Buerki</surname><given-names>S</given-names></name><name name-style="western"><surname>Chatro</surname><given-names>LW</given-names></name><name name-style="western"><surname>Antonelli</surname><given-names>A</given-names></name><name name-style="western"><surname>Alvarez</surname><given-names>N</given-names></name><name name-style="western"><surname>Hetterscheid</surname><given-names>WLA</given-names></name></person-group> (<year>2017</year>) <article-title>Large-scale phylogenetic analysis of <italic><tp:taxon-name><tp:taxon-name-part taxon-name-part-type="genus">Amorphophallus</tp:taxon-name-part></tp:taxon-name></italic> (<tp:taxon-name><tp:taxon-name-part taxon-name-part-type="family">Araceae</tp:taxon-name-part></tp:taxon-name>) derived from nuclear and plastid sequences reveals new subgeneric delineation.</article-title><source>Journal of the Linnean Society, Botany</source><volume>184</volume>: <fpage>32</fpage>–<lpage>45</lpage>. <ext-link xlink:href="10.1093/botlinnean/box013" ext-link-type="doi" xlink:type="simple">https://doi.org/10.1093/botlinnean/box013</ext-link></mixed-citation></ref></ref-list></tp:taxon-treatment>
